# Supplementary material for: Expression of Extracellular Vesicle PIWI-Interacting RNAs Throughout hiPSC-Cardiomyocyte Differentiation
Source: Front Physiol. 2022 Jun 16;13:926528. doi: 10.3389/fphys.2022.926528 (PMC9243413; doi:10.3389/fphys.2022.926528)
Supplement: Supplementary file 1 [file DataSheet1.zip]

Archive with 4 entries (4 files):
- Supplemental Information.DOCX
- Supplementary file S1.XLSX
- Supplementary file S2.XLSX
- Supplementary file S3.XLSX
