# Supplementary material for: Expression of Extracellular Vesicle PIWI-Interacting RNAs Throughout hiPSC-Cardiomyocyte Differentiation
Source: Front Physiol. 2022 Jun 16;13:926528. doi: 10.3389/fphys.2022.926528 (PMC9243413; doi:10.3389/fphys.2022.926528)
Supplement: Supplementary file 1 [file DataSheet1.zip › Supplementary file S1.XLSX]

## Sheet: piR-36770
piRNA Loci	Repeat Loci	Repeat Name	Repeat Family	Type
chr1:5106740 - 5106765 (+)	chr1:5105298 - 5108328 (+)	HERVH-int	LTR/ERV1	within
chr1:5175011 - 5175036 (+)	chr1:5174547 - 5176586 (+)	HERVH-int	LTR/ERV1	within
chr1:68853781 - 68853806 (+)	chr1:68852826 - 68855367 (+)	HERVH-int	LTR/ERV1	within
chr1:183584615 - 183584640 (+)	chr1:183582779 - 183586212 (+)	HERVH-int	LTR/ERV1	within
chr1:209624113 - 209624138 (+)	chr1:209622604 - 209625667 (+)	HERVH-int	LTR/ERV1	within
chr1:213084679 - 213084704 (+)	chr1:213083817 - 213086263 (+)	HERVH-int	LTR/ERV1	within
chr1:215587161 - 215587186 (-)	chr1:215585615 - 215588575 (-)	HERVH-int	LTR/ERV1	within
chr1:218771009 - 218771034 (-)	chr1:218769456 - 218772149 (-)	HERVH-int	LTR/ERV1	within
chr1:222141130 - 222141155 (+)	chr1:222139699 - 222142684 (+)	HERVH-int	LTR/ERV1	within
chr1:222150323 - 222150348 (-)	chr1:222148774 - 222151848 (-)	HERVH-int	LTR/ERV1	within
chr1:223201621 - 223201646 (-)	chr1:223200078 - 223203041 (-)	HERVH-int	LTR/ERV1	within
chr10:17672720 - 17672745 (-)	chr10:17672036 - 17674053 (-)	HERVH-int	LTR/ERV1	within
chr10:53797399 - 53797424 (-)	chr10:53795841 - 53798870 (-)	HERVH-int	LTR/ERV1	within
chr10:55262670 - 55262695 (-)	chr10:55261108 - 55264024 (-)	HERVH-int	LTR/ERV1	within
chr10:55928347 - 55928372 (+)	chr10:55926889 - 55930061 (+)	HERVH-int	LTR/ERV1	within
chr10:60624654 - 60624679 (-)	chr10:60623091 - 60625762 (-)	HERVH-int	LTR/ERV1	within
chr10:78580159 - 78580184 (+)	chr10:78579096 - 78581752 (+)	HERVH-int	LTR/ERV1	within
chr10:91844673 - 91844698 (-)	chr10:91843111 - 91846095 (-)	HERVH-int	LTR/ERV1	within
chr11:42143958 - 42143983 (+)	chr11:42142649 - 42145546 (+)	HERVH-int	LTR/ERV1	within
chr11:96460757 - 96460782 (+)	chr11:96459088 - 96462471 (+)	HERVH-int	LTR/ERV1	within
chr11:130627278 - 130627303 (-)	chr11:130625726 - 130628580 (-)	HERVH-int	LTR/ERV1	within
chr12:20918143 - 20918168 (+)	chr12:20917343 - 20919719 (+)	HERVH-int	LTR/ERV1	within
chr12:20973812 - 20973837 (-)	chr12:20972278 - 20975118 (-)	HERVH-int	LTR/ERV1	within
chr12:68164304 - 68164329 (-)	chr12:68162742 - 68165673 (-)	HERVH-int	LTR/ERV1	within
chr12:70481012 - 70481037 (+)	chr12:70479510 - 70482585 (+)	HERVH-int	LTR/ERV1	within
chr12:79935480 - 79935505 (+)	chr12:79934081 - 79937046 (+)	HERVH-int	LTR/ERV1	within
chr12:87334408 - 87334433 (+)	chr12:87332912 - 87336829 (+)	HERVH-int	LTR/ERV1	within
chr13:56616278 - 56616303 (+)	chr13:56614838 - 56617858 (+)	HERVH-int	LTR/ERV1	within
chr13:56690429 - 56690454 (-)	chr13:56688740 - 56691940 (-)	HERVH-int	LTR/ERV1	within
chr13:66804383 - 66804408 (-)	chr13:66802703 - 66806019 (-)	HERVH-int	LTR/ERV1	within
chr13:89168955 - 89168980 (-)	chr13:89167401 - 89170545 (-)	HERVH-int	LTR/ERV1	within
chr13:91504717 - 91504742 (-)	chr13:91503158 - 91506082 (-)	HERVH-int	LTR/ERV1	within
chr13:109919524 - 109919549 (+)	chr13:109917870 - 109921795 (+)	HERVH-int	LTR/ERV1	within
chr14:31718386 - 31718411 (-)	chr14:31716920 - 31719875 (-)	HERVH-int	LTR/ERV1	within
chr14:99453369 - 99453394 (+)	chr14:99452024 - 99454953 (+)	HERVH-int	LTR/ERV1	within
chr15:35532803 - 35532828 (+)	chr15:35531264 - 35534377 (+)	HERVH-int	LTR/ERV1	within
chr15:36581718 - 36581743 (-)	chr15:36580155 - 36583076 (-)	HERVH-int	LTR/ERV1	within
chr15:53722908 - 53722933 (-)	chr15:53721366 - 53724226 (-)	HERVH-int	LTR/ERV1	within
chr16:59555419 - 59555444 (-)	chr16:59549316 - 59556284 (-)	HERVH-int	LTR/ERV1	within
chr16:70654244 - 70654269 (-)	chr16:70652689 - 70655511 (-)	HERVH-int	LTR/ERV1	within
chr16:86779504 - 86779529 (-)	chr16:86777968 - 86780808 (-)	HERVH-int	LTR/ERV1	within
chr17:32512127 - 32512152 (+)	chr17:32510643 - 32513842 (+)	HERVH-int	LTR/ERV1	within
chr19:5550316 - 5550341 (+)	chr19:5549028 - 5551903 (+)	HERVH-int	LTR/ERV1	within
chr19:20268177 - 20268202 (+)	chr19:20268110 - 20269764 (+)	HERVH-int	LTR/ERV1	within
chr19:36650177 - 36650202 (-)	chr19:36648654 - 36651479 (-)	HERVH-int	LTR/ERV1	within
chr2:8016666 - 8016691 (-)	chr2:8015146 - 8017691 (-)	HERVH-int	LTR/ERV1	within
chr2:66472894 - 66472919 (+)	chr2:66471471 - 66474474 (+)	HERVH-int	LTR/ERV1	within
chr2:67560543 - 67560568 (+)	chr2:67559049 - 67562985 (+)	HERVH-int	LTR/ERV1	within
chr2:71316047 - 71316072 (-)	chr2:71314314 - 71317674 (-)	HERVH-int	LTR/ERV1	within
chr2:165154197 - 165154222 (+)	chr2:165152771 - 165155760 (+)	HERVH-int	LTR/ERV1	within
chr2:166570879 - 166570904 (-)	chr2:166564543 - 166572225 (-)	HERVH-int	LTR/ERV1	within
chr2:188539073 - 188539098 (-)	chr2:188537406 - 188540543 (-)	HERVH-int	LTR/ERV1	within
chr2:192996980 - 192997005 (+)	chr2:192995614 - 192998543 (+)	HERVH-int	LTR/ERV1	within
chr2:200113483 - 200113508 (+)	chr2:200112077 - 200115056 (+)	HERVH-int	LTR/ERV1	within
chr2:219042627 - 219042652 (-)	chr2:219041067 - 219044178 (-)	HERVH-int	LTR/ERV1	within
chr20:12324797 - 12324822 (-)	chr20:12323235 - 12326153 (-)	HERVH-int	LTR/ERV1	within
chr20:12736353 - 12736378 (+)	chr20:12734924 - 12737926 (+)	HERVH-int	LTR/ERV1	within
chr20:19735663 - 19735688 (-)	chr20:19734131 - 19736989 (-)	HERVH-int	LTR/ERV1	within
chr20:38723817 - 38723842 (+)	chr20:38723295 - 38725373 (+)	HERVH-int	LTR/ERV1	within
chr20:38899532 - 38899557 (+)	chr20:38898146 - 38901093 (+)	HERVH-int	LTR/ERV1	within
chr22:28139808 - 28139833 (+)	chr22:28138421 - 28140525 (+)	HERVH-int	LTR/ERV1	within
chr3:112140282 - 112140307 (-)	chr3:112138722 - 112141758 (-)	HERVH-int	LTR/ERV1	within
chr3:115516224 - 115516249 (-)	chr3:115514661 - 115517561 (-)	HERVH-int	LTR/ERV1	within
chr3:115828039 - 115828064 (-)	chr3:115826494 - 115829645 (-)	HERVH-int	LTR/ERV1	within
chr3:191617070 - 191617095 (-)	chr3:191615459 - 191618488 (-)	HERVH-int	LTR/ERV1	within
chr4:24326666 - 24326691 (+)	chr4:24325341 - 24328235 (+)	HERVH-int	LTR/ERV1	within
chr4:24504464 - 24504489 (+)	chr4:24503051 - 24506052 (+)	HERVH-int	LTR/ERV1	within
chr4:62633884 - 62633909 (-)	chr4:62632332 - 62635258 (-)	HERVH-int	LTR/ERV1	within
chr4:92579651 - 92579676 (-)	chr4:92577959 - 92581266 (-)	HERVH-int	LTR/ERV1	within
chr4:120916907 - 120916932 (+)	chr4:120915274 - 120918624 (+)	HERVH-int	LTR/ERV1	within
chr4:136092324 - 136092349 (-)	chr4:136090784 - 136093841 (-)	HERVH-int	LTR/ERV1	within
chr4:146622090 - 146622115 (+)	chr4:146620427 - 146623832 (+)	HERVH-int	LTR/ERV1	within
chr4:157523264 - 157523289 (+)	chr4:157521801 - 157524851 (+)	HERVH-int	LTR/ERV1	within
chr4:163632084 - 163632109 (+)	chr4:163630738 - 163633653 (+)	HERVH-int	LTR/ERV1	within
chr4:168360833 - 168360858 (-)	chr4:168359275 - 168362227 (-)	HERVH-int	LTR/ERV1	within
chr4:180089922 - 180089947 (-)	chr4:180088478 - 180091271 (-)	HERVH-int	LTR/ERV1	within
chr4:183737505 - 183737530 (+)	chr4:183735897 - 183739262 (+)	HERVH-int	LTR/ERV1	within
chr5:5517499 - 5517524 (+)	chr5:5516088 - 5519059 (+)	HERVH-int	LTR/ERV1	within
chr5:7265528 - 7265553 (+)	chr5:7264144 - 7267101 (+)	HERVH-int	LTR/ERV1	within
chr5:12491779 - 12491804 (+)	chr5:12490435 - 12493276 (+)	HERVH-int	LTR/ERV1	within
chr5:18540247 - 18540272 (+)	chr5:18539532 - 18541820 (+)	HERVH-int	LTR/ERV1	within
chr5:18672845 - 18672870 (-)	chr5:18671296 - 18674259 (-)	HERVH-int	LTR/ERV1	within
chr5:83996129 - 83996154 (+)	chr5:83994493 - 83997712 (+)	HERVH-int	LTR/ERV1	within
chr5:109867372 - 109867397 (+)	chr5:109867339 - 109868943 (+)	HERVH-int	LTR/ERV1	within
chr5:152833147 - 152833172 (-)	chr5:152831598 - 152834524 (-)	HERVH-int	LTR/ERV1	within
chr5:179845603 - 179845628 (-)	chr5:179844033 - 179847070 (-)	HERVH-int	LTR/ERV1	within
chr6:6031892 - 6031917 (-)	chr6:6030330 - 6033417 (-)	HERVH-int	LTR/ERV1	within
chr6:78374147 - 78374172 (-)	chr6:78372458 - 78375714 (-)	HERVH-int	LTR/ERV1	within
chr6:82058724 - 82058749 (-)	chr6:82056561 - 82060443 (-)	HERVH-int	LTR/ERV1	within
chr6:91383808 - 91383833 (-)	chr6:91382248 - 91384705 (-)	HERVH-int	LTR/ERV1	within
chr6:95267542 - 95267567 (-)	chr6:95265976 - 95268876 (-)	HERVH-int	LTR/ERV1	within
chr6:102742630 - 102742655 (+)	chr6:102741036 - 102744392 (+)	HERVH-int	LTR/ERV1	within
chr6:114747365 - 114747390 (-)	chr6:114745828 - 114749008 (-)	HERVH-int	LTR/ERV1	within
chr6:115354878 - 115354903 (+)	chr6:115353410 - 115356587 (+)	HERVH-int	LTR/ERV1	within
chr6:121945463 - 121945488 (-)	chr6:121943899 - 121946996 (-)	HERVH-int	LTR/ERV1	within
chr6:131646372 - 131646397 (+)	chr6:131644889 - 131648078 (+)	HERVH-int	LTR/ERV1	within
chr7:32881392 - 32881417 (-)	chr7:32879856 - 32882710 (-)	HERVH-int	LTR/ERV1	within
chr7:42914084 - 42914109 (-)	chr7:42912530 - 42915520 (-)	HERVH-int	LTR/ERV1	within
chr7:112877511 - 112877536 (-)	chr7:112875972 - 112878892 (-)	HERVH-int	LTR/ERV1	within
chr7:143238192 - 143238217 (-)	chr7:143236633 - 143239599 (-)	HERVH-int	LTR/ERV1	within
chr7:143485430 - 143485455 (+)	chr7:143484048 - 143487019 (+)	HERVH-int	LTR/ERV1	within
chr8:69887237 - 69887262 (+)	chr8:69885667 - 69888951 (+)	HERVH-int	LTR/ERV1	within
chr8:72588977 - 72589002 (+)	chr8:72587625 - 72590692 (+)	HERVH-int	LTR/ERV1	within
chr8:85976994 - 85977019 (+)	chr8:85975476 - 85978750 (+)	HERVH-int	LTR/ERV1	within
chr8:91106311 - 91106336 (-)	chr8:91104774 - 91107662 (-)	HERVH-int	LTR/ERV1	within
chr8:92962061 - 92962086 (+)	chr8:92960656 - 92963605 (+)	HERVH-int	LTR/ERV1	within
chr8:98189138 - 98189163 (+)	chr8:98187698 - 98190704 (+)	HERVH-int	LTR/ERV1	within
chr8:98214982 - 98215007 (+)	chr8:98213451 - 98216546 (+)	HERVH-int	LTR/ERV1	within
chr8:100957928 - 100957953 (+)	chr8:100956354 - 100959645 (+)	HERVH-int	LTR/ERV1	within
chr8:133096362 - 133096387 (-)	chr8:133094797 - 133097796 (-)	HERVH-int	LTR/ERV1	within
chr8:136783267 - 136783292 (-)	chr8:136781725 - 136784822 (-)	HERVH-int	LTR/ERV1	within
chr9:85319503 - 85319528 (-)	chr9:85319332 - 85319505 (+)	MIR	SINE/MIR	overlap
chr9:102434277 - 102434302 (+)	chr9:102434071 - 102434360 (+)	AluSc	SINE/Alu	within
chrX:3475045 - 3475070 (-)	chrX:3473505 - 3475587 (-)	HERVH-int	LTR/ERV1	within
chrX:4811462 - 4811487 (+)	chrX:4810108 - 4813025 (+)	HERVH-int	LTR/ERV1	within
chrX:86938721 - 86938746 (+)	chrX:86937132 - 86940438 (+)	HERVH-int	LTR/ERV1	within
chrX:90032194 - 90032219 (-)	chrX:90030654 - 90033703 (-)	HERVH-int	LTR/ERV1	within
chrX:91531938 - 91531963 (-)	chrX:91530399 - 91533359 (-)	HERVH-int	LTR/ERV1	within
chrX:109112320 - 109112345 (-)	chrX:109110791 - 109113650 (-)	HERVH-int	LTR/ERV1	within
chrX:118455604 - 118455629 (-)	chrX:118454073 - 118457002 (-)	HERVH-int	LTR/ERV1	within
chrX:121357719 - 121357744 (+)	chrX:121356310 - 121359304 (+)	HERVH-int	LTR/ERV1	within
