# Supplementary material for: Expression of Extracellular Vesicle PIWI-Interacting RNAs Throughout hiPSC-Cardiomyocyte Differentiation
Source: Front Physiol. 2022 Jun 16;13:926528. doi: 10.3389/fphys.2022.926528 (PMC9243413; doi:10.3389/fphys.2022.926528)
Supplement: Supplementary file 1 [file DataSheet1.zip › Supplementary file S2.XLSX]

## Sheet: piRNA_TMM_ALL
piRNA ID	hiPSC_EV_1	hiPSC_EV_2	hiPSC_EV_3	CPC_EV_1	CPC_EV_2	CPC_EV_3	CMi_EV_1	CMi_EV_2	CMi_EV_3	CMm_EV_1	CMm_EV_2	CMm_EV_3
piR-33043	638253	628894	649540	1.22261e+06	647990	646310	646619	647428	646119	646162	646344	646841
piR-33044	218960	249634	187074	824165	446101	468075	330598	280244	379289	179271	195787	197057
piR-42844	4283.28	1326.59	589.948	6166.9	3044.3	3291.42	4641.26	4223.47	7777.73	5731.56	7301.59	3705.25
piR-36173	4243.43	1653.06	342.993	3958.28	1742.23	2835.28	1217.3	1041.45	1082.91	450.18	278.298	274.86
piR-31115	1085.76	1666.01	1118.68	2245.25	937.94	1294.84	916.397	1411.22	2098.45	2569.32	1208.95	1677.71
piR-34736	986.149	829.12	939.273	2749.46	2223.21	561.398	478.715	257.819	0	0	287.276	1035.19
piR-36170	976.188	1031.22	414.23	1101.08	797.889	1006.21	991.624	539.383	596.806	1207.8	1077.28	403.365
piR-61298	587.705	273.35	148.806	163.761	67.2244	255.798	82.0654	5.08852	0	0	0	0
piR-54907	468.172	365.331	241.678	284.427	347.326	9.0548	0	0	19.2518	0	0	121.367
piR-36169	468.172	849.848	308.694	816.651	605.82	696.088	321.423	332.45	567.928	746.64	484.778	274.86
piR-43772	358.6	242.258	66.4878	124.976	93.634	159.591	204.404	91.5934	173.266	340.38	269.321	110.658
piR-43771	278.911	216.348	60.1557	99.1186	47.2171	127.899	116.259	71.2393	86.6331	164.7	95.7586	82.1009
piR-30112	278.911	176.188	170.969	0	0	147.141	0	0	0	0	0	328.404
piR-37017	239.067	103.64	32.7162	0	124.845	83.7569	0	0	163.64	0	0	0
piR-33527	209.183	105.799	23.5698	0	53.0859	0	0	41.839	0	0	0	0
piR-33526	209.183	105.799	23.5698	0	53.0859	0	0	41.839	0	0	0	0
piR-30597	199.222	33.683	14.7751	146.523	75.2273	63.3836	0	0	0	0	5.98491	0
piR-36770	189.261	49.229	61.211	0	0	0	0	0	0	0	0	0
piR-33880	179.3	20.728	24.2733	219.785	142.452	142.613	196.045	74.6317	279.151	0	281.291	0
piR-33856	169.339	71.2525	30.6055	0	92.8337	0	0	96.6819	269.525	0	0	0
piR-49645	69.7277	417.151	203.685	448.189	286.504	249.007	437.682	0	471.669	0	0	135.645
piR-54381	0	261.691	170.969	112.047	0	0	4.55919	88.2011	0	0	0	135.645
piR-34804	0	183.961	18.9965	241.332	233.685	167.514	879.924	732.747	202.144	1010.16	1155.09	1249.36
piR-33864	0	165.824	66.4878	232.713	0	0	0	430.828	0	1515.24	0	0
piR-59892	0	103.64	45.3806	0	0	0	0	0	0	0	0	164.202
piR-36339	0	90.685	0	133.595	3.20116	61.1199	77.5062	6.7847	192.518	0	125.683	0
piR-33748	0	69.957	3.69377	0	0	0	0	0	0	0	290.268	64.2529
piR-35284	0	36.274	35.8823	17.238	54.4197	76.9658	54.7103	71.2393	57.7554	329.4	23.9397	0
piR-33415	0	25.91	14.7751	4.30951	3.20116	4.5274	141.335	115.34	67.3813	43.92	5.98491	28.5568
piR-31286	0	23.319	0	361.998	331.32	0	191.486	0	0	0	0	0
piR-31108	0	20.728	11.609	232.713	161.659	101.867	0	0	0	0	0	0
piR-33151	0	15.546	17.9412	185.309	64.0232	135.822	118.539	210.326	298.403	1778.76	239.397	178.48
piR-60573	0	12.955	0	73.2616	30.411	0	237.078	196.756	96.259	307.44	371.065	199.898
piR-31531	0	0	5.27681	129.285	0	0	0	0	0	373.32	0	171.341
piR-36712	0	0	5.27681	232.713	92.8337	0	145.894	76.8932	3.20863	0	518.692	185.62
piR-33536	0	0	0	4.30951	0	0	136.776	50.8852	19.2518	307.44	0	49.9745
piR-36229	0	0	0	4.30951	0	95.0754	0	0	105.885	549	0	142.784
