# Supplementary material for: Expression of Extracellular Vesicle PIWI-Interacting RNAs Throughout hiPSC-Cardiomyocyte Differentiation
Source: Front Physiol. 2022 Jun 16;13:926528. doi: 10.3389/fphys.2022.926528 (PMC9243413; doi:10.3389/fphys.2022.926528)
Supplement: Supplementary file 1 [file DataSheet1.zip › Supplementary file S3.XLSX]

## Sheet: DE_CPC-EV vs hiPSC-EV
piRNA ID	log2FC	log2CPM	PValue	FDR
piR-36770	-10.0488	4.93711	0.000419979	0.0155392
piR-59892	-9.03345	5.00469	0.0971339	0.639508
piR-36229	8.05679	6.42273	0.140331	0.639508
piR-33748	-7.99945	5.43715	0.0662174	0.639508
piR-36712	4.90505	6.7386	0.131605	0.639508
piR-31286	4.16054	5.90405	0.398445	0.897506
piR-31531	3.25863	5.93663	0.459223	0.897506
piR-31108	3.22297	5.09604	0.104019	0.639508
piR-54381	-3.18769	6.11526	0.493914	0.897506
piR-33527	-3.00371	5.38697	0.406142	0.897506
piR-33526	-3.00371	5.38697	0.406142	0.897506
piR-33536	2.9862	5.77952	0.671896	0.913286
piR-33151	2.77927	8.21255	0.0810939	0.639508
piR-30112	-2.46138	6.71257	0.538606	0.897506
piR-33415	-2.34604	5.38641	0.154526	0.639508
piR-60573	2.0859	7.12456	0.313536	0.897506
piR-33856	-1.88474	6.02204	0.541938	0.897506
piR-61298	-1.65599	7.09125	0.381758	0.897506
piR-43771	-1.63461	7.00536	0.155556	0.639508
piR-54907	-1.42446	7.28983	0.613074	0.913286
piR-43772	-1.41	7.63845	0.227141	0.764021
piR-33864	-1.23458	7.7911	0.839236	0.913286
piR-37017	-1.19628	6.05363	0.696476	0.913286
piR-34804	1.05361	9.10421	0.510032	0.897506
piR-33044	0.691833	18.2111	0.17333	0.641319
piR-35284	0.590554	6.12551	0.783041	0.913286
piR-30597	-0.538687	5.40728	0.768007	0.913286
piR-31115	-0.527799	10.5846	0.557909	0.897506
piR-33880	0.489408	6.98248	0.823006	0.913286
piR-36170	-0.367355	9.73928	0.712767	0.913286
piR-33043	-0.33572	19.3832	0.476016	0.897506
piR-42844	0.286225	12.0847	0.758034	0.913286
piR-34736	0.272474	9.60527	0.899133	0.942891
piR-36339	0.255602	5.79152	0.936651	0.942891
piR-36169	-0.252092	9.06845	0.805914	0.913286
piR-36173	-0.246759	10.5285	0.813855	0.913286
piR-49645	-0.182465	7.74051	0.942891	0.942891

## Sheet: DE_CMi-EV vs CPC-EV
piRNA ID	log2FC	log2CPM	PValue	FDR
piR-31108	-10.1405	5.096	0.0006	0.0205
piR-30597	-9.3024	5.4073	0.0012	0.022
piR-30112	-8.7239	6.7126	0.1099	0.7703
piR-31531	-7.6677	5.9366	0.1669	0.7717
piR-33536	6.3635	5.7795	0.028	0.2589
piR-33415	5.1638	5.3864	0.0031	0.0382
piR-54907	-4.6086	7.2898	0.1457	0.7703
piR-60573	3.0975	7.1246	0.1361	0.7703
piR-34736	-2.3381	9.6053	0.2965	0.9631
piR-33856	2.1069	6.022	0.4968	1
piR-61298	-2.0501	7.0913	0.287	0.9631
piR-33864	2.0249	7.7911	0.7416	1
piR-34804	1.9675	9.1042	0.2282	0.9384
piR-31286	-1.2923	5.9041	0.7761	1
piR-33151	1.2337	8.2125	0.4144	1
piR-36339	1.1498	5.7915	0.7176	1
piR-42844	0.9454	12.0847	0.3124	0.9631
piR-54381	0.8574	6.1153	0.8477	1
piR-36173	-0.8287	10.5285	0.4317	1
piR-43772	0.7156	7.6384	0.5361	1
piR-33880	0.5941	6.9825	0.784	1
piR-35284	0.5695	6.1255	0.7876	1
piR-31115	0.5285	10.5846	0.5573	1
piR-43771	0.4392	7.0054	0.7015	1
piR-49645	0.3624	7.7405	0.8867	1
piR-36169	-0.3489	9.0684	0.7339	1
piR-33044	-0.2874	18.2111	0.5701	1
piR-37017	-0.2499	6.0536	0.9355	1
piR-36712	0.2423	6.7386	0.9321	1
piR-36229	0.2351	6.4227	0.9568	1
piR-33043	0.1664	19.3832	0.7237	1
piR-33527	-0.1037	5.387	0.9813	1
piR-33526	-0.1037	5.387	0.9813	1
piR-36170	0.0028	9.7393	0.9983	1
piR-36770	0	4.9371	1	1
piR-59892	0	5.0047	1	1
piR-33748	0	5.4371	1	1

## Sheet: DE_CMm-EV vs CMi-EV
piRNA ID	log2FC	log2CPM	PValue	FDR
piR-31531	10.6253	5.93663	0.0674769	0.461841
piR-33748	9.99053	5.43715	0.0258085	0.342753
piR-30112	9.88235	6.71257	0.0748931	0.461841
piR-33856	-9.7973	6.02204	0.0277908	0.342753
piR-31286	-8.89521	5.90405	0.151839	0.524938
piR-59892	8.88389	5.00469	0.099653	0.524938
piR-37017	-8.59662	6.05363	0.0507278	0.461841
piR-61298	-7.76773	7.09125	0.00691204	0.255745
piR-33527	-6.78635	5.38697	0.154334	0.524938
piR-33526	-6.78635	5.38697	0.154334	0.524938
piR-30597	4.18353	5.40728	0.206663	0.588194
piR-36229	3.00162	6.42273	0.464899	0.830159
piR-54907	2.90959	7.28983	0.329268	0.759179
piR-49645	-2.49421	7.74051	0.348812	0.759179
piR-33151	2.04131	8.21255	0.185281	0.571285
piR-33864	1.96756	7.7911	0.748092	0.864981
piR-33415	-1.83328	5.38641	0.226768	0.599315
piR-36712	1.82128	6.7386	0.522732	0.830159
piR-36173	-1.51813	10.5285	0.156063	0.524938
piR-35284	1.1628	6.12551	0.581715	0.830159
piR-34804	1.10372	9.10421	0.489209	0.830159
piR-34736	1.02674	9.60527	0.635563	0.830159
piR-33536	1.00223	5.77952	0.677761	0.835905
piR-60573	0.92843	7.12456	0.634011	0.830159
piR-36339	-0.881213	5.79152	0.782353	0.868227
piR-43772	0.847588	7.63845	0.461876	0.830159
piR-33880	-0.732728	6.98248	0.735609	0.864981
piR-54381	0.684086	6.11526	0.876785	0.926887
piR-33044	-0.570433	18.2111	0.260871	0.643483
piR-36170	0.555781	9.73928	0.578014	0.830159
piR-43771	0.542198	7.00536	0.632379	0.830159
piR-36169	0.533074	9.06845	0.60379	0.830159
piR-31115	0.529795	10.5846	0.556357	0.830159
piR-42844	0.237842	12.0847	0.79783	0.868227
piR-33043	0.213162	19.3832	0.650665	0.830159
piR-36770	0	4.93711	1	1
piR-31108	0	5.09604	1	1
